# Supplementary material for: Novel Glutamate–Putrescine Ligase Activity in Haloferax mediterranei: A New Function for glnA-2 Gene
Source: Biomolecules. 2021 Aug 4;11(8):1156. doi: 10.3390/biom11081156 (PMC8394153; doi:10.3390/biom11081156)
Supplement: Supplementary file 1 [file biomolecules-11-01156-s001.zip]

Archive with 1 entries (1 files):
- biomolecules-1301820-supplementary.pdf
